# Supplementary material for: Long‐term multi‐species demographic studies reveal divergent negative impacts of winter storms on seabird survival
Source: J Anim Ecol. 2024 Nov 19;94(1):139–53. doi: 10.1111/1365-2656.14227 (PMC11729536; doi:10.1111/1365-2656.14227)
Supplement: Supplementary file 2 — Data S1: Capture histories for common guillemots, razorbills, and Atlantic puffins summarised in the m‐array format. [file JANE-94-139-s002.xlsx]

## Sheet: guillemots
Guillemot m-array
		M i,j
	Ri	1986	1987	1988	1989	1990	1991	1992	1993	1994	1995	1996	1997	1998	1999	2000	2001	2002	2003	2004	2005	2006	2007	2008	2009	2010	2011	2012	2013	2014	2015	2016	2017	2018	2019	2020	2021	ri	Ri-ri	ri/Ri (%)
1985	68	61	0	0	1	0	0	0	0	0	0	0	0	0	0	0	0	0	0	0	0	0	0	0	0	0	0	0	0	0	0	0	0	0	0	0	0	62	6	91.1765
1986	69		64	1	1	0	0	0	0	0	0	0	0	0	0	0	1	0	0	0	0	0	0	0	0	0	0	0	0	0	0	0	0	0	0	0	0	67	2	97.1014
1987	73			66	3	1	2	0	0	0	0	0	0	0	0	0	0	0	0	0	0	0	0	0	0	0	0	0	0	0	0	0	0	0	0	0	0	72	1	98.6301
1988	88				78	5	0	0	0	0	0	0	0	0	0	0	0	0	0	0	0	0	0	0	0	0	0	0	0	0	0	0	0	0	0	0	0	83	5	94.3182
1989	89					63	8	1	0	0	0	0	0	0	0	0	0	1	0	2	1	0	0	0	0	0	0	0	0	0	0	0	0	0	0	0	0	76	13	85.3933
1990	76						69	1	0	0	0	0	0	0	0	0	0	0	0	0	0	0	0	0	0	0	0	0	0	0	0	0	0	0	0	0	0	70	6	92.1053
1991	79							76	1	0	0	0	0	0	1	0	0	0	0	0	0	0	0	0	0	0	0	0	0	0	0	0	0	0	0	0	0	78	1	98.7342
1992	78								69	0	0	0	0	0	0	0	0	0	0	0	0	0	0	0	0	0	0	0	0	0	0	0	0	0	0	0	0	69	9	88.4615
1993	70									59	1	1	1	0	0	0	0	0	0	1	0	0	0	0	0	0	0	0	0	0	0	0	0	0	0	0	0	63	7	90
1994	59										51	3	1	0	0	0	0	1	0	0	1	0	0	0	0	0	1	0	0	0	0	0	0	0	0	0	0	58	1	98.3051
1995	52											44	1	0	2	0	0	0	0	0	0	0	0	0	0	0	0	0	0	0	0	0	0	0	0	0	0	47	5	90.3846
1996	185												171	5	0	0	0	1	2	1	0	1	0	0	0	0	0	0	0	0	0	0	0	0	0	0	0	181	4	97.8378
1997	202													180	4	1	0	1	5	0	2	1	0	0	0	0	0	0	0	0	0	0	0	0	0	0	0	194	8	96.0396
1998	185														174	1	0	1	1	0	1	1	0	0	0	0	0	0	0	0	0	0	0	0	0	0	0	179	6	96.7568
1999	195															167	2	4	3	1	4	3	1	0	0	0	0	0	0	0	0	0	0	0	0	0	0	185	10	94.8718
2000	189																188	0	0	0	0	0	0	0	0	0	0	0	0	0	0	0	0	0	0	0	0	188	1	99.4709
2001	198																	163	17	4	0	4	1	0	0	0	0	0	0	0	0	0	0	0	0	0	0	189	9	95.4545
2002	181																		155	9	3	3	1	0	0	0	0	0	0	0	0	0	0	0	0	0	0	171	10	94.4751
2003	207																			167	6	9	3	0	0	0	2	0	1	0	0	0	0	0	0	0	0	188	19	90.8213
2004	234																				182	17	4	2	0	0	2	0	1	1	0	0	0	0	0	0	0	209	25	89.3162
2005	217																					188	9	2	2	0	1	0	0	0	1	0	0	0	0	0	1	204	13	94.0092
2006	229																						180	7	2	2	0	0	1	0	0	0	0	0	0	0	0	192	37	83.8428
2007	222																							173	13	4	2	0	1	0	0	0	0	0	0	0	0	193	29	86.9369
2008	185																								145	16	8	0	0	1	0	0	0	0	0	0	0	170	15	91.8919
2009	163																									137	13	0	3	1	0	0	0	0	0	0	0	154	9	94.4785
2010	198																										166	6	10	1	1	1	0	0	0	0	0	185	13	93.4343
2011	255																											174	41	9	2	2	0	0	2	0	0	230	25	90.1961
2012	230																												211	5	2	0	0	0	0	0	0	218	12	94.7826
2013	310																													232	33	5	1	0	0	0	0	271	39	87.4194
2014	250																														205	9	0	0	2	0	2	218	32	87.2
2015	244																															206	20	2	3	2	1	234	10	95.9016
2016	278																																234	12	7	4	1	258	20	92.8058
2017	305																																	224	33	6	3	266	39	87.2131
2018	238																																		214	6	2	222	16	93.2773
2019	263																																			222	14	236	27	89.7338
2020	240																																				197	197	43	82.0833

## Sheet: razorbills
Razorbill M-array
		M i,j
	Ri	1971	1972	1973	1974	1975	1976	1977	1978	1979	1980	1981	1982	1983	1984	1985	1986	1987	1988	1989	1990	1991	1992	1993	1994	1995	1996	1997	1998	1999	2000	2001	2002	2003	2004	2005	2006	2007	2008	2009	2010	2011	2012	2013	2014	2015	2016	2017	2018
1970	19	17	1	0	0	0	0	0	0	0	0	0	0	0	0	0	0	0	0	0	0	0	0	0	0	0	0	0	0	0	0	0	0	0	0	0	0	0	0	0	0	0	0	0	0	0	0	0	0
1971	44		40	3	0	0	0	0	0	0	0	0	0	0	0	0	0	0	0	0	0	0	0	0	0	0	0	0	0	0	0	0	0	0	0	0	0	0	0	0	0	0	0	0	0	0	0	0	0
1972	69			61	2	0	1	1	2	0	0	0	0	0	0	0	0	0	0	0	0	0	0	0	0	0	0	0	0	0	0	0	0	0	0	0	0	0	0	0	0	0	0	0	0	0	0	0	0
1973	76				57	11	2	1	1	1	0	0	0	0	0	0	0	0	0	0	0	0	0	0	0	0	0	0	0	0	0	0	0	0	0	0	0	0	0	0	0	0	0	0	0	0	0	0	0
1974	60					51	6	2	0	0	0	0	0	0	0	0	0	0	0	0	0	0	0	0	0	0	0	0	0	0	0	0	0	0	0	0	0	0	0	0	0	0	0	0	0	0	0	0	0
1975	70						57	4	1	1	0	0	0	0	0	0	0	0	0	0	0	0	0	0	0	0	0	0	0	0	0	0	0	0	0	0	0	0	0	0	0	0	0	0	0	0	0	0	0
1976	66							61	2	1	0	0	0	0	0	0	0	0	0	0	0	0	0	0	0	0	0	0	0	0	0	0	0	0	0	0	0	0	0	0	0	0	0	0	0	0	0	0	0
1977	69								36	18	1	0	0	0	0	0	1	0	0	0	0	0	0	0	0	1	0	0	0	0	0	0	0	0	0	0	0	0	0	0	0	0	0	0	0	0	0	0	0
1978	83									57	15	1	0	0	0	0	0	0	0	0	0	0	0	0	0	0	0	0	0	0	0	0	0	0	0	0	0	0	0	0	0	0	0	0	0	0	0	0	0
1979	83										67	1	1	0	0	0	0	2	0	0	0	0	0	0	0	0	0	0	0	0	0	0	0	0	0	0	0	0	0	0	0	0	0	0	0	0	0	0	0
1980	91											36	27	5	2	0	0	0	0	0	0	0	0	0	0	0	0	0	0	0	0	0	0	0	0	0	0	0	0	0	0	0	0	0	0	0	0	0	0
1981	54												25	3	3	2	0	0	0	0	0	0	0	0	0	0	0	0	0	0	0	0	0	0	0	0	0	0	0	0	0	0	0	0	0	0	0	0	0
1982	60													41	6	1	0	0	0	0	0	0	0	0	0	0	0	0	0	0	0	0	0	0	0	0	0	0	0	0	0	0	0	0	0	0	0	0	0
1983	61														43	4	5	0	0	0	0	0	0	0	0	0	0	0	0	0	0	0	0	0	0	0	0	0	0	0	0	0	0	0	0	0	0	0	0
1984	68															50	4	1	0	0	0	0	0	0	0	0	0	0	0	0	0	0	0	0	0	0	0	0	0	0	0	0	0	0	0	0	0	0	0
1985	64																46	6	0	0	0	0	0	0	0	0	0	0	0	0	0	0	0	0	0	0	0	0	0	0	0	0	0	0	0	0	0	0	0
1986	64																	54	1	0	0	0	1	0	1	0	0	0	0	0	0	0	0	0	0	0	0	0	0	0	0	0	0	0	0	0	0	0	0
1987	103																		89	0	1	0	0	1	0	0	1	0	0	0	0	0	0	0	0	0	0	0	0	0	0	0	0	0	0	0	0	0	0
1988	106																			90	2	0	3	0	0	0	0	0	0	0	0	0	0	0	0	0	0	0	0	0	0	0	0	0	0	0	0	0	0
1989	106																				74	12	3	1	1	1	1	0	0	1	0	0	0	0	0	0	0	0	0	0	0	0	0	0	0	0	0	0	0
1990	89																					63	4	4	1	3	1	0	0	0	0	1	0	0	0	1	0	0	0	0	0	0	0	0	0	0	0	0	0
1991	83																						72	0	3	0	0	1	0	0	0	0	0	0	0	0	0	0	0	0	1	0	0	0	0	0	0	0	0
1992	103																							76	12	2	2	0	0	0	0	1	0	0	0	0	0	0	0	0	0	0	0	0	0	0	0	0	0
1993	86																								57	13	6	1	1	1	1	1	0	0	0	1	0	0	0	0	0	0	0	0	0	0	0	0	0
1994	80																									52	6	3	1	1	0	0	0	0	0	0	1	0	0	0	0	0	0	0	0	0	0	0	0
1995	82																										58	5	1	2	0	1	0	0	1	1	0	1	0	0	0	0	1	0	0	0	0	0	0
1996	85																											66	6	1	0	0	0	0	0	0	0	0	0	0	0	0	0	0	0	0	0	0	0
1997	90																												71	6	1	0	0	0	0	0	0	0	0	0	0	0	0	0	0	0	0	0	0
1998	93																													77	4	2	3	1	0	0	0	0	0	0	0	0	0	0	0	0	0	0	0
1999	100																														73	11	2	0	0	1	0	1	0	0	0	0	0	0	0	0	0	0	0
2000	89																															78	3	0	1	0	0	0	0	0	0	0	0	0	0	0	0	0	0
2001	112																																74	15	1	3	0	0	0	0	0	0	1	0	0	0	0	0	0
2002	88																																	71	2	0	2	0	0	0	0	0	0	0	0	0	0	0	0
2003	102																																		75	5	3	1	1	0	0	0	0	0	0	0	0	0	0
2004	88																																			77	3	2	0	0	0	0	0	0	0	0	0	0	0
2005	104																																				88	1	0	0	0	0	0	0	1	0	0	0	1
2006	112																																					85	1	0	0	0	0	0	0	0	0	0	0
2007	109																																						90	3	0	1	0	0	0	0	0	0	0
2008	108																																							101	2	1	1	0	0	0	0	0	0
2009	113																																								100	1	1	0	0	0	0	1	0
2010	119																																									114	0	1	0	0	0	0	0
2011	135																																										117	5	2	2	0	0	0
2012	140																																											126	4	1	0	0	0
2013	147																																												76	9	2	1	0
2014	106																																													90	8	3	0
2015	117																																														92	7	2
2016	115																																															88	7
2017	120																																																89
2018	109
2019	106
2020	62
[truncated: 6 more columns]

## Sheet: puffins
Puffin M-array
		M i,j
	Ri	1973	1974	1975	1976	1977	1978	1979	1980	1981	1982	1983	1984	1985	1986	1987	1988	1989	1990	1991	1992	1993	1994	1995	1996	1997	1998	1999	2000	2001	2002	2003	2004	2005	2006	2007	2008	2009	2010	2011	2012	2013	2014	2015	2016	2017	2018	2019	2020
1972	191	164	11	4	0	1	2	0	0	0	0	0	0	0	0	0	0	0	0	0	0	0	0	0	0	0	0	0	0	0	0	0	0	0	0	0	0	0	0	0	0	0	0	0	0	0	0	0	0
1973	215		191	2	3	1	3	1	1	0	0	0	0	0	0	0	0	0	0	0	0	0	0	0	0	0	0	0	0	0	0	0	0	0	0	0	0	0	0	0	0	0	0	0	0	0	0	0	0
1974	203			173	3	0	7	0	1	1	0	0	0	1	0	0	0	0	0	0	0	0	1	0	0	0	0	0	0	0	0	0	0	0	0	0	0	0	0	0	0	0	0	0	0	0	0	0	0
1975	200				185	1	1	1	0	0	1	0	0	2	0	0	0	0	0	0	0	0	0	0	0	0	0	0	0	0	0	0	0	0	0	0	0	0	0	0	0	0	0	0	0	0	0	0	0
1976	193					166	10	3	2	0	2	0	0	0	0	0	0	0	0	0	0	0	0	0	0	0	1	0	0	0	0	0	0	0	0	0	0	0	0	0	0	0	0	0	0	0	0	0	0
1977	208						147	8	12	4	3	2	8	2	0	0	0	0	0	0	0	1	0	0	0	0	0	0	0	0	1	0	0	0	0	0	0	0	0	0	0	0	0	0	0	0	0	0	0
1978	189							96	13	8	6	1	8	4	0	0	0	0	1	0	0	0	0	0	0	0	0	0	0	0	0	0	0	0	0	0	0	0	0	0	0	0	0	0	0	0	0	1	0
1979	114								51	10	8	2	12	2	0	1	0	0	0	0	0	0	1	0	0	0	0	0	0	0	0	0	0	0	0	0	0	0	0	0	0	0	0	0	0	0	0	0	0
1980	94									49	5	6	9	1	0	0	0	0	0	0	0	0	0	1	0	0	0	0	0	0	0	0	0	0	0	0	0	0	0	0	0	0	0	0	0	0	0	0	0
1981	85										29	15	14	1	0	1	0	0	0	0	0	0	1	0	1	0	0	0	0	0	0	0	0	0	0	0	0	0	0	0	0	0	0	0	0	0	0	0	0
1982	85											50	12	0	0	0	0	1	2	1	0	0	0	1	0	0	1	0	0	0	0	0	0	0	0	0	0	0	0	0	0	0	0	0	0	0	0	0	0
1983	108												88	2	0	1	0	0	1	0	0	0	1	1	0	0	0	0	0	0	0	0	0	0	0	0	0	0	0	0	0	0	0	0	0	0	0	0	0
1984	207													146	9	2	0	3	3	4	1	0	1	0	0	0	0	0	0	0	0	0	0	0	0	0	0	0	0	0	0	0	0	0	0	0	0	0	0
1985	196														145	7	0	7	5	0	0	0	0	1	1	0	1	0	0	0	0	0	0	0	0	0	0	0	0	0	0	0	0	0	0	0	0	0	0
1986	182															137	13	3	7	1	0	2	0	1	1	1	0	0	0	0	0	0	1	0	0	0	0	0	0	0	0	0	0	0	0	0	0	0	0
1987	174																128	14	8	2	2	0	1	1	0	1	1	0	0	0	1	0	0	0	0	0	0	0	0	0	0	0	0	0	0	0	0	0	0
1988	162																	107	31	4	1	2	1	3	0	0	0	1	0	0	0	1	0	0	0	0	0	0	0	0	0	0	0	0	0	1	0	0	0
1989	162																		117	7	4	1	5	7	4	0	0	1	0	1	1	0	0	0	0	0	0	0	0	0	0	0	0	0	0	0	0	0	0
1990	244																			173	11	3	3	9	1	3	0	2	0	1	1	0	0	1	0	0	0	0	0	0	0	0	0	0	0	0	0	0	0
1991	243																				177	12	5	15	5	1	1	0	0	2	0	0	0	0	0	0	0	0	0	0	0	0	0	0	0	0	0	1	0
1992	223																					138	15	37	13	2	0	1	1	0	1	0	0	0	0	0	0	0	0	0	0	0	0	0	0	0	0	0	0
1993	175																						97	47	11	2	1	0	1	1	0	1	0	0	0	0	0	0	0	0	0	0	0	0	0	0	0	0	0
1994	141																							100	11	5	3	0	0	0	0	0	0	0	0	0	0	0	0	0	0	0	0	0	0	0	0	0	0
1995	245																								194	8	5	3	4	2	1	0	0	0	0	1	0	0	0	0	0	0	0	0	0	0	0	0	0
1996	262																									171	32	3	7	2	1	0	1	0	0	0	0	0	0	0	0	0	0	1	0	0	0	0	0
1997	210																										157	8	8	4	4	0	2	0	0	0	0	0	0	0	0	0	0	0	0	0	0	0	0
1998	222																											146	30	5	3	1	0	1	0	0	0	0	0	0	0	0	0	0	0	0	0	0	0
1999	168																												134	7	3	2	1	1	1	1	0	0	0	0	0	0	0	0	0	0	0	0	0
2000	205																													159	8	4	2	2	1	0	0	0	0	0	0	0	0	0	0	0	0	1	0
2001	194																														163	4	4	2	0	0	0	0	0	0	0	0	0	0	0	0	0	0	0
2002	194																															138	17	3	2	1	2	0	0	0	0	0	0	0	0	0	0	0	0
2003	162																																118	9	2	2	0	0	0	0	0	0	0	0	0	0	0	0	0
2004	152																																	125	5	2	0	1	0	0	0	0	0	0	0	0	0	1	0
2005	178																																		149	5	0	1	0	0	0	0	0	0	0	0	1	2	0
2006	194																																			156	9	0	0	1	0	0	0	0	0	0	0	0	0
2007	183																																				142	4	6	2	0	0	0	0	0	2	0	0	0
2008	178																																					146	16	3	0	0	0	0	0	0	0	2	0
2009	183																																						164	5	0	0	0	0	0	0	1	0	0
2010	221																																							183	1	1	2	1	2	1	0	0	0
2011	218																																								185	16	1	0	1	0	0	0	0
2012	210																																									177	9	1	0	2	0	0	1
2013	210																																										124	14	8	6	0	1	0
2014	158																																											117	19	9	1	0	0
2015	146																																												114	11	3	0	2
2016	164																																													113	26	2	2
2017	170																																														121	20	4
2018	168																																															111	14
2019	157																																																82
2020	109
[truncated: 4 more columns]
